# Supplementary material for: Validation of UHPLC-ESI-MS/MS Method for Determining Steviol Glycoside and Its Derivatives in Foods and Beverages
Source: Foods. 2023 Oct 27;12(21):3941. doi: 10.3390/foods12213941 (PMC10647612; doi:10.3390/foods12213941)
Supplement: Supplementary file 1 [file foods-12-03941-s001.zip]

Archive with 1 entries (1 files):
- foods-2646894-supplementary.pdf
